# Supplementary material for: Detecting drug-drug interactions using artificial neural networks and classic graph similarity measures
Source: PLoS One. 2019 Aug 1;14(8):e0219796. doi: 10.1371/journal.pone.0219796 (PMC6675052; doi:10.1371/journal.pone.0219796)
Supplement: S1 Appendix — (TEX) [file pone.0219796.s001.tex]

{\bf AMFP’s predictions: a list of 100 non-existing drug-drug interactions predicted by AMFP using a retrospective model on release 5.1.1 of DrugBank. The items are listed in descending order, based on the level of confidence.} Curcumin and Primidone, Ceritinib and Fluvoxamine, Rifapentine and Fluvoxamine, Curcumin and Pentobarbital, Curcumin and Rifapentine, Lumacaftor and Fluvoxamine, Curcumin and Lovastatin, Pentobarbital and Sulfisoxazole, Curcumin and Clotrimazole, Curcumin and Lumacaftor, Primidone and Atomoxetine, Phenobarbital and Atomoxetine, Idelalisib and Fluvoxamine, Fluconazole and Fluvoxamine, Procaine and Methadone, Deferasirox and Primidone, Ceritinib and Clotrimazole, Stiripentol and Rifapentine, Stiripentol and Sulfisoxazole, Curcumin and Cobicistat, Cimetidine and Ziprasidone, Desipramine and Cyclosporine, Lumacaftor and Rifapentine, Curcumin and Pimecrolimus, Cobicistat and Pentobarbital, Nefazodone and Leflunomide, Curcumin and Fluconazole, Osimertinib and Sulfisoxazole, Pentobarbital and Atomoxetine, Ceritinib and Clemastine, Doxycycline and Fluvoxamine, Clemastine and Sulfisoxazole, Lumacaftor and Clotrimazole, Lumacaftor and Stiripentol, Stiripentol and Cobicistat, Curcumin and Clemastine, St. John's Wort and Primidone, Quinidine and Tranylcypromine, Clemastine and Clotrimazole, St. John's Wort and Fluvoxamine, Cobicistat and Sulfisoxazole, Deferasirox and Pentobarbital, Nefazodone and Torasemide, Sarilumab and Fluvoxamine, Idelalisib and Sulfisoxazole, Teriflunomide and Nefazodone, Selegiline and Quinidine, Acetyl sulfisoxazole and Pentobarbital, St. John's Wort and Fosphenytoin, Selegiline and Azelastine, Ketoconazole and Tranylcypromine, St. John's Wort and Phenobarbital, Curcumin and St. John's Wort, Cobicistat and Clotrimazole, Rifapentine and Thioridazine, Desipramine and Isradipine, Nefazodone and Irbesartan, Osimertinib and Clotrimazole, Sarilumab and Primidone, Dasatinib and Desipramine, Lopinavir and Tranylcypromine, Rifapentine and Clemastine, Idelalisib and Clotrimazole, Clarithromycin and Metoprolol, Sarilumab and Phenobarbital, Ceritinib and Deferasirox, Deferasirox and Sulfisoxazole, Diphenhydramine and Verapamil, Luliconazole and Fluvoxamine, Tranylcypromine and Indinavir, Deferasirox and Rifapentine, Sarilumab and Fosphenytoin, Rotigotine and Escitalopram, Metoprolol and Sulfisoxazole, Lumacaftor and Cobicistat, Nilotinib and Tranylcypromine, Isoniazid and Ziprasidone, Thioridazine and Rifabutin, Lumacaftor and Clemastine, Simeprevir and Sulfisoxazole, Clotrimazole and Fluconazole, Curcumin and Doxycycline, Venlafaxine and Torasemide, St. John's Wort and Pentobarbital, Nefazodone and Valsartan, Teriflunomide and Phenobarbital, Teriflunomide and Venlafaxine, Stiripentol and Fluconazole, Osimertinib and Clemastine, Darunavir and Tranylcypromine, Desipramine and Conivaptan, Itraconazole and Desipramine, Cobicistat and Clemastine, Desipramine and Rifabutin, Nefazodone and Ciprofloxacin, Rifampicin and Paroxetine, Phenytoin and Betaxolol, Vemurafenib and Nabilone, St. John's Wort and Sulfisoxazole, Rifapentine and Atomoxetine.
